# Supplementary material for: Two new species of Microlicia D.Don (Melastomataceae, Microlicieae) from Chapada dos Veadeiros, Goiás State, Brazil
Source: PhytoKeys. 2020 Oct 21;164:115–26. doi: 10.3897/phytokeys.164.57569 (PMC7593321; doi:10.3897/phytokeys.164.57569)
Supplement: XML Treatment for Microlicia gracilis [file phytokeys.164.57569-treatment1.xml]

<!DOCTYPE tp:taxon-treatment
  PUBLIC "-//TaxonX//DTD Taxonomic Treatment Publishing DTD v0 20100105//EN" "tax-treatment-NSO.dtd">
<tp:taxon-treatment xmlns:tp="http://www.plazi.org/taxpub"><tp:treatment-meta><kwd-group><label>Taxon classification</label><kwd><named-content xmlns:xlink="http://www.w3.org/1999/xlink" content-type="kingdom">Plantae</named-content></kwd><kwd><named-content xmlns:xlink="http://www.w3.org/1999/xlink" content-type="order">Myrtales</named-content></kwd><kwd><named-content xmlns:xlink="http://www.w3.org/1999/xlink" content-type="family">Melastomataceae</named-content></kwd></kwd-group><mixed-citation publication-type="journal"><person-group><name><surname>Fontelas</surname><given-names>Jean Correa</given-names></name><name><surname>Romero</surname><given-names>Rosana</given-names></name></person-group><article-title>Two new species of <italic><tp:taxon-name><tp:taxon-name-part taxon-name-part-type="genus" reg="Microlicia">Microlicia</tp:taxon-name-part></tp:taxon-name></italic> D.Don (<tp:taxon-name><tp:taxon-name-part taxon-name-part-type="family">Melastomataceae</tp:taxon-name-part></tp:taxon-name>, <tp:taxon-name>Microlicieae</tp:taxon-name>) from Chapada dos Veadeiros, Goiás State, Brazil</article-title><source>PhytoKeys</source><day>21</day><month>10</month><year>2020</year><volume>164</volume><fpage>115</fpage><lpage>126</lpage><pub-id pub-id-type="doi">10.3897/phytokeys.164.57569</pub-id></mixed-citation></tp:treatment-meta><tp:nomenclature><tp:taxon-name><object-id xmlns:xlink="http://www.w3.org/1999/xlink" content-type="arpha" xlink:type="simple">F509B553-4545-5126-8930-5BAED5C3EAE0</object-id>
            <tp:taxon-name-part taxon-name-part-type="genus" reg="Microlicia">Microlicia</tp:taxon-name-part>
            <tp:taxon-name-part taxon-name-part-type="species" reg="gracilis">gracilis</tp:taxon-name-part>
            <object-id xmlns:xlink="http://www.w3.org/1999/xlink" content-type="ipni" xlink:type="simple">urn:lsid:ipni.org:names:77212346-1</object-id>
          </tp:taxon-name><tp:taxon-authority>Fontelas &amp; R.Romero</tp:taxon-authority><tp:taxon-status xmlns:xlink="http://www.w3.org/1999/xlink" xlink:type="simple">sp. nov.</tp:taxon-status><xref ref-type="fig" rid="F1">Fig. 1</xref></tp:nomenclature><tp:treatment-sec sec-type="material" id="SECID0EGMAC"><title>Type.</title><p>Brazil. Goiás: Alto Paraíso de Goiás, Fazenda Água Fria, ca. 10 km em direção a Teresina de Goiás, 1448 m elev., <named-content xmlns:xlink="http://www.w3.org/1999/xlink" content-type="dwc:verbatimCoordinates" xlink:type="simple"><named-content content-type="geo-json" specific-use="{&#34;type&#34;:&#34;Point&#34;,&#34;coordinates&#34;:[-47.509333,-14.072694]}" id="NCID0EPMAC" xlink:type="simple">14°04'21.7"S, 47°30'33.6"W</named-content></named-content>, 27 March 2001 (fl, fr), <italic>C. Munhoz et al. 2649</italic> (holotype: IBGE! [IBGE00050788]; isotypes: HUFU!, MO! [MO-2024291]).</p></tp:treatment-sec><tp:treatment-sec sec-type="diagnosis" id="SECID0EWMAC"><title>Diagnosis.</title><p>The new species can be recognised by the long internode (2–4 mm long), lanceolate leaf blade, attenuate and semi-amplexicaul at the base, conspicuous calyx tube (0.2 mm long) and petal acuminate at the apex.</p><fig id="F1" position="float" orientation="portrait"><object-id xmlns:xlink="http://www.w3.org/1999/xlink" content-type="doi" xlink:type="simple">10.3897/phytokeys.164.57569.figure1</object-id><object-id xmlns:xlink="http://www.w3.org/1999/xlink" content-type="arpha" xlink:type="simple">519B6E52-925A-57C5-BD9B-4BE903B8DE7F</object-id><label>Figure 1.</label><caption><p><italic><tp:taxon-name><tp:taxon-name-part taxon-name-part-type="genus" reg="Microlicia">Microlicia</tp:taxon-name-part> <tp:taxon-name-part taxon-name-part-type="species" reg="gracilis">gracilis</tp:taxon-name-part></tp:taxon-name></italic> Fontelas &amp; R.Romero <bold>A</bold> flowering branch <bold>B</bold> leaf adaxial surface <bold>C</bold> flower bud <bold>D</bold> detail of the flower bud <bold>E</bold> petal <bold>F</bold> larger (antesepalous) stamen <bold>G</bold> smaller (antepetalous) stamen <bold>H</bold> gynoecium <bold>I</bold> closed capsule (<bold>A–I</bold>: <italic>C. Munhoz et al. 1519</italic>). Photos: Jean Fontelas.</p></caption><graphic xmlns:xlink="http://www.w3.org/1999/xlink" xlink:href="phytokeys-164-115-g001.jpg" position="float" orientation="portrait" xlink:type="simple" id="oo_465792.jpg"><uri content-type="original_file" xlink:type="simple">https://binary.pensoft.net/fig/465792</uri></graphic></fig></tp:treatment-sec><tp:treatment-sec sec-type="description" id="SECID0EJOAC"><title>Description.</title><p>Subshrub, 0.4–0.6 m tall, erect, much-branched. Stem terete, glabrous, decorticating with age. Branch fastigiate, younger branch green, quadrangular, older branch brownish, becoming terete, glabrescent and leafless with age. Branch, both surfaces of the leaf, hypanthium and sepal covered by spherical glands and setose trichomes 0.2–0.4 mm long. Leaf sessile, horizontal or ascending, lax, internode 2–4 mm long; blade 2–3 × 0.5–1 mm, concolorous, green, chartaceous, lanceolate, acute at the apex, with a terminal setose trichome ca. 0.2 mm long, base attenuate, semi-amplexicaul, margin flat, serrate, ciliate, 3-veined, usually inconspicuous on abaxial surface. Flower 5-merous, solitary, terminal or lateral, perianth actinomorphic; pedicel ca. 0.5 mm long; hypanthium 2.5–3 × 1–1.5 mm, purple or green with purple stains, urceolate, calyx tube ca. 0.2 mm long, sepal 0.5–1 × 3.5–5 mm, shorter than the length of the hypanthium, triangular, acute at the apex, with a terminal setose trichome ca. 0.2 mm long; petal 4–4.5 × 3–3.5 mm, magenta, obovate, acuminate at the apex, margin entire, glabrous; stamen 10, dimorphic, anther polysporangiate; larger (antesepalous) stamen 5, filament 2–2.5 mm long, magenta, pedoconnective 2–2.5 mm long, magenta, ventral appendage ca. 1 mm long, yellow, obtuse at the apex, anther ca. 1.8 mm long including beak, vinaceous, ovate-oblong, beak ca. 0.5 mm long; smaller (antepetalous) stamen 5, filament 2–2.5 mm long, magenta, pedoconnective 0.5–1 mm long, yellow, ventral appendage ca. 0.2 mm long, yellow, rounded at the apex, anther ca. 1.5 mm long including beak, yellow, ovate-oblong, beak ca. 0.3 mm long; ovary ca. 1.5 × 1 mm, 3-locular, pyriform, superior, glabrous; style ca. 3 mm long, magenta, terete, slightly curved; stigma punctiform. Capsule ca. 2 × 2 mm, brownish, globose, dehiscing into 3 valves from the apex, hypanthium partially covering the capsule; seed ca. 0.5 × 0.3 mm, brown, oblong, testa foveolate.</p></tp:treatment-sec><tp:treatment-sec sec-type="distribution" id="SECID0EOOAC"><title>Distribution and habitat.</title><p><italic><tp:taxon-name><tp:taxon-name-part taxon-name-part-type="genus" reg="Microlicia">Microlicia</tp:taxon-name-part> <tp:taxon-name-part taxon-name-part-type="species" reg="gracilis">gracilis</tp:taxon-name-part></tp:taxon-name></italic> is endemic to Chapada dos Veadeiros, Goiás, Brazil, occurring in wet grasslands close to rocky outcrops and in cerrado rupestre, between 1115 m and 1448 m elevation (Fig. <xref ref-type="fig" rid="F2">2</xref>).</p><fig id="F2" position="float" orientation="portrait"><object-id xmlns:xlink="http://www.w3.org/1999/xlink" content-type="doi" xlink:type="simple">10.3897/phytokeys.164.57569.figure2</object-id><object-id xmlns:xlink="http://www.w3.org/1999/xlink" content-type="arpha" xlink:type="simple">22040EBE-842F-54D2-A9BF-5840403A63B8</object-id><label>Figure 2.</label><caption><p>Geographical distribution of <italic><tp:taxon-name><tp:taxon-name-part taxon-name-part-type="genus" reg="Microlicia">Microlicia</tp:taxon-name-part> <tp:taxon-name-part taxon-name-part-type="species" reg="gracilis">gracilis</tp:taxon-name-part></tp:taxon-name></italic> and <italic><tp:taxon-name><tp:taxon-name-part taxon-name-part-type="genus" reg="Microlicia">M.</tp:taxon-name-part> <tp:taxon-name-part taxon-name-part-type="species" reg="xylopodifera">xylopodifera</tp:taxon-name-part></tp:taxon-name></italic> in the state of Goiás, Brazil.</p></caption><graphic xmlns:xlink="http://www.w3.org/1999/xlink" xlink:href="phytokeys-164-115-g002.jpg" position="float" orientation="portrait" xlink:type="simple" id="oo_465793.jpg"><uri content-type="original_file" xlink:type="simple">https://binary.pensoft.net/fig/465793</uri></graphic></fig></tp:treatment-sec><tp:treatment-sec sec-type="conservation status" id="SECID0EHAAE"><title>Conservation status.</title><p><italic><tp:taxon-name><tp:taxon-name-part taxon-name-part-type="genus" reg="Microlicia">Microlicia</tp:taxon-name-part> <tp:taxon-name-part taxon-name-part-type="species" reg="gracilis">gracilis</tp:taxon-name-part></tp:taxon-name></italic> has a restricted extent of occurrence (<abbrev xmlns:xlink="http://www.w3.org/1999/xlink" xlink:title="extent of occurrence" id="ABBRID0EYAAE" xlink:type="simple">EOO</abbrev> = 10 km<sup>2</sup>) and area of occupancy (<abbrev xmlns:xlink="http://www.w3.org/1999/xlink" xlink:title="area of occupancy" id="ABBRID0E5AAE" xlink:type="simple">AOO</abbrev> = 8 km<sup>2</sup>) and, according to the IUCN Categories and Criteria (<xref ref-type="bibr" rid="B32">IUCN 2019</xref>), is preliminarily assessed as Critically Endangered [CR B1ab (iii) + 2ab (iii)]. So far, collections of <italic><tp:taxon-name><tp:taxon-name-part taxon-name-part-type="genus" reg="Microlicia">M.</tp:taxon-name-part> <tp:taxon-name-part taxon-name-part-type="species" reg="gracilis">gracilis</tp:taxon-name-part></tp:taxon-name></italic> have been made only outside the boundaries of the Chapada dos Veadeiros National Park and, therefore, it is not protected by any conservation units. The restricted distribution of <italic><tp:taxon-name><tp:taxon-name-part taxon-name-part-type="genus" reg="Microlicia">M.</tp:taxon-name-part> <tp:taxon-name-part taxon-name-part-type="species" reg="gracilis">gracilis</tp:taxon-name-part></tp:taxon-name></italic> also contributes to its degree of threat, since its populations are exposed to frequent burning caused by farmers, in addition to the expansion of agricultural borders in the region (<xref ref-type="bibr" rid="B8">Felfili et al. 2007</xref>; <xref ref-type="bibr" rid="B2">Alves et al. 2013</xref>).</p></tp:treatment-sec><tp:treatment-sec sec-type="phenology" id="SECID0EGCAE"><title>Phenology.</title><p>Flowers have been collected in March, May and June and fruits in May and June.</p></tp:treatment-sec><tp:treatment-sec sec-type="etymology" id="SECID0ELCAE"><title>Etymology.</title><p>The specific epithet “<tp:taxon-name><tp:taxon-name-part taxon-name-part-type="genus" reg="Microlicia"/><tp:taxon-name-part taxon-name-part-type="species" reg="gracilis">gracilis</tp:taxon-name-part></tp:taxon-name>” refers to the very delicate and fragile branches and leaves and the small size of the flowers.</p></tp:treatment-sec><tp:treatment-sec sec-type="material" id="SECID0E1CAE"><title>Additional specimens examined</title><p><bold>(paratypes).</bold> Brazil. Goiás: Alto Paraíso de Goiás, Fazenda Água Fria, <named-content xmlns:xlink="http://www.w3.org/1999/xlink" content-type="dwc:verbatimCoordinates" xlink:type="simple"><named-content content-type="geo-json" specific-use="{&#34;type&#34;:&#34;Point&#34;,&#34;coordinates&#34;:[-47.509167,-14.072500]}" id="NCID0EFDAE" xlink:type="simple">14°4'21"S, 47°30'33"W</named-content></named-content>, 1 May 1998 (fl, fr), <italic>R.C. Oliveira et al. 1059</italic> (HEPH! [HEPH00020094], MBM!, UB! [UB-0110744]); Chapada dos Veadeiros, ca. 11 km da cidade, 1115 m elev., <named-content xmlns:xlink="http://www.w3.org/1999/xlink" content-type="dwc:verbatimCoordinates" xlink:type="simple"><named-content content-type="geo-json" specific-use="{&#34;type&#34;:&#34;Point&#34;,&#34;coordinates&#34;:[-47.610278,-14.169028]}" id="NCID0EPDAE" xlink:type="simple">14°09'68.5"S, 47°36'37.0"W</named-content></named-content>, 16 June 1998 (fl, fr), <italic>R. Romero et al. 5522</italic> (HUFU!, UEC!); Fazenda Água Fria, ca. 10 km em direção à Teresina de Goiás, 1448 m elev., <named-content xmlns:xlink="http://www.w3.org/1999/xlink" content-type="dwc:verbatimCoordinates" xlink:type="simple"><named-content content-type="geo-json" specific-use="{&#34;type&#34;:&#34;Point&#34;,&#34;coordinates&#34;:[-47.509333,-14.072694]}" id="NCID0EZDAE" xlink:type="simple">14°04'21.7"S, 47°30'33.6"W</named-content></named-content>, 3 June 2000 (fl, fr), <italic>C. Munhoz et al. 1519</italic> (HUFU!, MO! [MO-2024287]).</p></tp:treatment-sec><ref-list><ref id="B32"><mixed-citation xmlns:xlink="http://www.w3.org/1999/xlink" xlink:type="simple"><institution xlink:type="simple">IUCN</institution> (<year>2019</year>) Guidelines for Using the IUCN Red List Categories and Criteria. Version 14. <ext-link xlink:type="simple" ext-link-type="uri" xlink:href="https://iucnredlist.org/documents/RedListGuideLines.pdf">https://iucnredlist.org/documents/RedListGuideLines.pdf</ext-link> [Sep 2020]</mixed-citation></ref><ref id="B8"><mixed-citation xmlns:xlink="http://www.w3.org/1999/xlink" xlink:type="simple"><person-group><name name-style="western"><surname>Felfili</surname><given-names>JM</given-names></name><name name-style="western"><surname>Rezende</surname><given-names>AV</given-names></name><name name-style="western"><surname>Silva-Júnior</surname><given-names>MC</given-names></name></person-group> (<year>2007</year>) Biogeografia do Bioma Cerrado: Vegetação e Solos da Chapada dos Veadeiros. Brasília: Universidade de Brasília/Finatec, 256 pp.</mixed-citation></ref><ref id="B2"><mixed-citation xmlns:xlink="http://www.w3.org/1999/xlink" xlink:type="simple"><person-group><name name-style="western"><surname>Alves</surname><given-names>MM</given-names></name><name name-style="western"><surname>Matricardi</surname><given-names>EAT</given-names></name><name name-style="western"><surname>Pereira</surname><given-names>RS</given-names></name></person-group> (<year>2013</year>) <article-title>Dinâmica espaço-temporal do fogo entre 1999 a 2009 no Parque Nacional da Chapada dos Veadeiros.</article-title><source>Enciclopédia Biosfera</source><volume>9</volume>(<issue>1</issue>): <fpage>752</fpage>–<lpage>768</lpage>.</mixed-citation></ref></ref-list></tp:taxon-treatment>
