# Supplementary material for: Two new species of Microlicia D.Don (Melastomataceae, Microlicieae) from Chapada dos Veadeiros, Goiás State, Brazil
Source: PhytoKeys. 2020 Oct 21;164:115–26. doi: 10.3897/phytokeys.164.57569 (PMC7593321; doi:10.3897/phytokeys.164.57569)
Supplement: XML Treatment for Microlicia xylopodifera [file phytokeys.164.57569-treatment2.xml]

<!DOCTYPE tp:taxon-treatment
  PUBLIC "-//TaxonX//DTD Taxonomic Treatment Publishing DTD v0 20100105//EN" "tax-treatment-NSO.dtd">
<tp:taxon-treatment xmlns:tp="http://www.plazi.org/taxpub"><tp:treatment-meta><kwd-group><label>Taxon classification</label><kwd><named-content xmlns:xlink="http://www.w3.org/1999/xlink" content-type="kingdom">Plantae</named-content></kwd><kwd><named-content xmlns:xlink="http://www.w3.org/1999/xlink" content-type="order">Myrtales</named-content></kwd><kwd><named-content xmlns:xlink="http://www.w3.org/1999/xlink" content-type="family">Melastomataceae</named-content></kwd></kwd-group><mixed-citation publication-type="journal"><person-group><name><surname>Fontelas</surname><given-names>Jean Correa</given-names></name><name><surname>Romero</surname><given-names>Rosana</given-names></name></person-group><article-title>Two new species of <italic><tp:taxon-name><tp:taxon-name-part taxon-name-part-type="genus" reg="Microlicia">Microlicia</tp:taxon-name-part></tp:taxon-name></italic> D.Don (<tp:taxon-name><tp:taxon-name-part taxon-name-part-type="family">Melastomataceae</tp:taxon-name-part></tp:taxon-name>, <tp:taxon-name>Microlicieae</tp:taxon-name>) from Chapada dos Veadeiros, Goiás State, Brazil</article-title><source>PhytoKeys</source><day>21</day><month>10</month><year>2020</year><volume>164</volume><fpage>115</fpage><lpage>126</lpage><pub-id pub-id-type="doi">10.3897/phytokeys.164.57569</pub-id></mixed-citation></tp:treatment-meta><tp:nomenclature><tp:taxon-name><object-id xmlns:xlink="http://www.w3.org/1999/xlink" content-type="arpha" xlink:type="simple">555AE672-9DDE-595C-A959-1B7388E2D3C0</object-id>
            <tp:taxon-name-part taxon-name-part-type="genus" reg="Microlicia">Microlicia</tp:taxon-name-part>
            <tp:taxon-name-part taxon-name-part-type="species" reg="xylopodifera">xylopodifera</tp:taxon-name-part>
            <object-id xmlns:xlink="http://www.w3.org/1999/xlink" content-type="ipni" xlink:type="simple">urn:lsid:ipni.org:names:77212347-1</object-id>
          </tp:taxon-name><tp:taxon-authority>Fontelas &amp; R.Romero</tp:taxon-authority><tp:taxon-status xmlns:xlink="http://www.w3.org/1999/xlink" xlink:type="simple">sp. nov.</tp:taxon-status><xref ref-type="fig" rid="F3">Fig. 3</xref></tp:nomenclature><tp:treatment-sec sec-type="material" id="SECID0ENFAE"><title>Type.</title><p>Brazil. Goiás: Alto Paraíso de Goiás, ca. 40 km N, 1250 m elev., 24 March 1971 (fl, fr), <italic>H.S. Irwin et al. 33108</italic> (holotype: UEC!, isotypes: CAS! [CAS0519655], NY!, US! [US-01899836]).</p></tp:treatment-sec><tp:treatment-sec sec-type="diagnosis" id="SECID0EVFAE"><title>Diagnosis.</title><p>The new species can be recognised by the robust xylopodium, cespitose habit, indumentum of spherical glands, setose and glandular trichomes on branch, leaf, hypanthium and sepal and flower bud with a dense crown of glandular trichomes at the apex.</p></tp:treatment-sec><tp:treatment-sec sec-type="description" id="SECID0E1FAE"><title>Description.</title><p>Subshrub, 0.1–0.2 m tall, cespitose, robust xylopodium present. Stem terete, glabrous. Branch fastigiate, younger branch green, quadrangular, older branch brownish, becoming terete, glabrescent and leafless with age. Branch, both surfaces of the leaf, hypanthium and sepal covered by spherical glands, setose and glandular trichomes 0.2–1.5 mm long. Leaf sessile, horizontal or ascending, lax, internode 2–6 mm long; blade 2.5–9 × 1.5–5.5 mm, discolorous, adaxial surface darker than the abaxial surface (in dry state), chartaceous, ovate or ovate-lanceolate, acute at the apex, with a terminal glandular trichome, 0.5–1 mm, base rounded or slightly cordate, margin flat, serrate, ciliate, 3-veined, usually inconspicuous on both surfaces. Flower 5-merous, solitary, terminal or lateral, perianth actinomorphic; pedicel 0.7–1 mm long; hypanthium 3.5–4.5 × 1.5–2 mm, green, urceolate; calyx tube ca. 0.2 mm long; sepal 1–2 × 1–1.5 mm, triangular, acute at the apex, with a terminal glandular trichome ca. 0.5 mm long; petal 5–10 × 2.5–5 mm, pink, obovate, obovate-oblong or oblong, acute at the apex, flower bud with a crown of glandular trichomes, during anthesis, the trichomes are only at the apex, margin entire; stamen 10, dimorphic, anther polysporangiate; larger (antesepalous) stamen 5, filament 2.5–3.5 mm long, pinkish, sometimes yellow, pedoconnective 2–3 mm long, pinkish, sometimes yellow; ventral appendage 1.5–2 mm long, yellow, truncate or rounded at the apex, rarely obtuse, anther 1.5–2 mm long including beak, vinaceous, ovate-oblong, beak 0.3–0.5 mm long; smaller (antepetalous) stamen 5, filament ca. 3 mm long, pinkish, sometimes yellow, pedoconnective ca. 1 mm long, pinkish, sometimes yellow, ventral appendage ca. 0.3 mm long, yellow, acute at the apex, anther ca. 1.5 mm long including beak, yellow, ovate-oblong, beak 0.3–0.5 mm long; ovary ca. 2.5 × 1.5 mm, 3-locular, pyriform, superior, glabrous; style ca. 6 mm long, pinkish, terete, slightly curved at the apex; stigma punctiform. Capsule ca. 2 × 2 mm, brown, globose, dehiscing into 3 valves from the apex, hypanthium partially covering the capsule; seed ca. 0.6 × 0.3 mm, brown, oblong, testa foveolate.</p><fig id="F3" position="float" orientation="portrait"><object-id xmlns:xlink="http://www.w3.org/1999/xlink" content-type="doi" xlink:type="simple">10.3897/phytokeys.164.57569.figure3</object-id><object-id xmlns:xlink="http://www.w3.org/1999/xlink" content-type="arpha" xlink:type="simple">FBF65D84-5AD7-597C-8D9F-07706D363590</object-id><label>Figure 3.</label><caption><p><italic><tp:taxon-name><tp:taxon-name-part taxon-name-part-type="genus" reg="Microlicia">Microlicia</tp:taxon-name-part> <tp:taxon-name-part taxon-name-part-type="species" reg="xylopodifera">xylopodifera</tp:taxon-name-part></tp:taxon-name></italic> Fontelas &amp; R.Romero <bold>A</bold> habit, showing a xylopodium <bold>B</bold> leaf adaxial surface <bold>C</bold> flower bud <bold>D</bold> detail of the apex of the flower bud with a crown of glandular trichomes <bold>E</bold> petal <bold>F</bold> larger (antesepalous) stamen <bold>G</bold> smaller (antepetalous) stamen <bold>H</bold> gynoecium <bold>I</bold> closed capsule (<bold>A–I</bold>: <italic>H.S. Irwin et al. 33108</italic>). Photos: Jean Fontelas.</p></caption><graphic xmlns:xlink="http://www.w3.org/1999/xlink" xlink:href="phytokeys-164-115-g003.jpg" position="float" orientation="portrait" xlink:type="simple" id="oo_465794.jpg"><uri content-type="original_file" xlink:type="simple">https://binary.pensoft.net/fig/465794</uri></graphic></fig></tp:treatment-sec><tp:treatment-sec sec-type="distribution" id="SECID0ENHAE"><title>Distribution and habitat.</title><p><italic><tp:taxon-name><tp:taxon-name-part taxon-name-part-type="genus" reg="Microlicia">Microlicia</tp:taxon-name-part> <tp:taxon-name-part taxon-name-part-type="species" reg="xylopodifera">xylopodifera</tp:taxon-name-part></tp:taxon-name></italic> is endemic to Chapada dos Veadeiros, Goiás State, Brazil, occurring in cerrado rupestre and campo limpo, on sandy soil, between 1000 m and 1800 m elevation (Fig. <xref ref-type="fig" rid="F2">2</xref>).</p></tp:treatment-sec><tp:treatment-sec sec-type="conservation status" id="SECID0ECIAE"><title>Conservation status.</title><p><italic><tp:taxon-name><tp:taxon-name-part taxon-name-part-type="genus" reg="Microlicia">Microlicia</tp:taxon-name-part> <tp:taxon-name-part taxon-name-part-type="species" reg="xylopodifera">xylopodifera</tp:taxon-name-part></tp:taxon-name></italic> has a restricted extent of occurrence (<abbrev xmlns:xlink="http://www.w3.org/1999/xlink" xlink:title="extent of occurrence" id="ABBRID0ETIAE" xlink:type="simple">EOO</abbrev> = 80 km<sup>2</sup>) and area of occupancy (<abbrev xmlns:xlink="http://www.w3.org/1999/xlink" xlink:title="area of occupancy" id="ABBRID0EZIAE" xlink:type="simple">AOO</abbrev> = 20 km<sup>2</sup>) and, therefore, we recommend that it be considered Endangered [EN B1ab (ii, iii, iv] if all <xref ref-type="bibr" rid="B32">IUCN (2019)</xref> guidelines are followed. So far, all populations of <italic><tp:taxon-name><tp:taxon-name-part taxon-name-part-type="genus" reg="Microlicia">M.</tp:taxon-name-part> <tp:taxon-name-part taxon-name-part-type="species" reg="xylopodifera">xylopodifera</tp:taxon-name-part></tp:taxon-name></italic> have been found inside the park boundaries, where we believe the species is protected.</p></tp:treatment-sec><tp:treatment-sec sec-type="phenology" id="SECID0EOJAE"><title>Phenology.</title><p>Flowers and fruits have been collected in March.</p></tp:treatment-sec><tp:treatment-sec sec-type="etymology" id="SECID0ETJAE"><title>Etymology.</title><p>The specific epithet “<tp:taxon-name><tp:taxon-name-part taxon-name-part-type="genus" reg="Microlicia"/><tp:taxon-name-part taxon-name-part-type="species" reg="xylopodifera">xylopodifera</tp:taxon-name-part></tp:taxon-name>” refers to the robust xylopodium (also described as lignotubers) present in all specimens examined. Xylopodium or lignotuber is an organ that buffers the plant against extremes of water loss, temporal mineral or nutritional deficiency, providing also protection against fire (<xref ref-type="bibr" rid="B10">Gottsberger and Silberbauer-Gottsberger 2006</xref>).</p></tp:treatment-sec><tp:treatment-sec sec-type="material" id="SECID0EGKAE"><title>Additional specimens examined</title><p><bold>(paratypes).</bold> Brazil. Goiás: Alto Paraíso de Goiás, ca. 30 km ao norte da Chapada dos Veadeiros, 1000 m elev., 16 March 1969 (fl), <italic>H.S. Irwin et al</italic>. <italic>24490</italic> (NY!); ca. 19 km N, 1250 m elev., 20 March 1971 (fl), <italic>H.S. Irwin et al</italic>. <italic>32788</italic> (NY!, UEC!, US!); 8 km N, 1500 m elev., 6 March 1973 (fl), <italic>W.R. Anderson 6433</italic> (NY!, US!); ca. 29 km N, 800 m elev., 9 March 1973 (fl), <italic>W.R. Anderson 6742</italic> (NY!, US!). Teresina de Goiás, 31 km na estrada ao sul para Alto Paraíso de Goiás, 1500 m elev., 16 March 1973 (fl), <italic>W.R. Anderson 7162</italic> (NY!, US!).</p></tp:treatment-sec><tp:treatment-sec><!--Section generated to contain objects referenced in tp:taxon-treatment.--><fig id="F2" position="float" orientation="portrait"><object-id xmlns:xlink="http://www.w3.org/1999/xlink" content-type="doi" xlink:type="simple">10.3897/phytokeys.164.57569.figure2</object-id><object-id xmlns:xlink="http://www.w3.org/1999/xlink" content-type="arpha" xlink:type="simple">22040EBE-842F-54D2-A9BF-5840403A63B8</object-id><label>Figure 2.</label><caption><p>Geographical distribution of <italic><tp:taxon-name><tp:taxon-name-part taxon-name-part-type="genus" reg="Microlicia">Microlicia</tp:taxon-name-part> <tp:taxon-name-part taxon-name-part-type="species" reg="gracilis">gracilis</tp:taxon-name-part></tp:taxon-name></italic> and <italic><tp:taxon-name><tp:taxon-name-part taxon-name-part-type="genus" reg="Microlicia">M.</tp:taxon-name-part> <tp:taxon-name-part taxon-name-part-type="species" reg="xylopodifera">xylopodifera</tp:taxon-name-part></tp:taxon-name></italic> in the state of Goiás, Brazil.</p></caption><graphic xmlns:xlink="http://www.w3.org/1999/xlink" xlink:href="phytokeys-164-115-g002.jpg" position="float" orientation="portrait" xlink:type="simple" id="oo_465793.jpg"><uri content-type="original_file" xlink:type="simple">https://binary.pensoft.net/fig/465793</uri></graphic></fig></tp:treatment-sec><ref-list><ref id="B32"><mixed-citation xmlns:xlink="http://www.w3.org/1999/xlink" xlink:type="simple"><institution xlink:type="simple">IUCN</institution> (<year>2019</year>) Guidelines for Using the IUCN Red List Categories and Criteria. Version 14. <ext-link xlink:type="simple" ext-link-type="uri" xlink:href="https://iucnredlist.org/documents/RedListGuideLines.pdf">https://iucnredlist.org/documents/RedListGuideLines.pdf</ext-link> [Sep 2020]</mixed-citation></ref><ref id="B10"><mixed-citation xmlns:xlink="http://www.w3.org/1999/xlink" xlink:type="simple"><person-group><name name-style="western"><surname>Gottsberger</surname><given-names>G</given-names></name><name name-style="western"><surname>Silberbauer-Gottsberger</surname><given-names>I</given-names></name></person-group> (<year>2006</year>) <source>Life in the Cerrado: a South American Tropical Seasonal Vegetation (Vol. 1). Origin, Structure, Dynamics and Plant Use.</source><publisher-name>Ulm: Reta Verlag</publisher-name>, <publisher-loc>Germany</publisher-loc>, <size units="page">277 pp</size>.</mixed-citation></ref></ref-list></tp:taxon-treatment>
